# Supplementary material for: RD21-like proteases: key effector hubs in plant–pathogen interactions
Source: J Exp Bot. 2024 Dec 10;76(15):4212–9. doi: 10.1093/jxb/erae496 (PMC12485362; doi:10.1093/jxb/erae496)
Supplement: erae496_suppl_Supplementray_Dataset_S1 [file erae496_suppl_supplementray_dataset_s1.zip]

Archive with 4 entries (4 files):
- C14 and Cip1.pse
- C14 and EPIC1.pse
- C14 and V2.pse
- OsRD21A and MoERS1.pse
